# Supplementary material for: Human DNA hijacking microbiota surveys: causes and consequences in colon related 16s rRNA amplicon sequencing
Source: Gut Microbiome (Camb). 2025 Aug 19;6:e14. doi: 10.1017/gmb.2025.10012 (PMC12455517; doi:10.1017/gmb.2025.10012)
Supplement: Di Gloria et al. supplementary material [file S2632289725100121sup001.zip]

Archive with 13 entries (13 files):
- Supplementary figure 13 _ gel third qPCR _ caption.jpg
- Supplementary Figure 1 _ caption.png
- Supplementary figure 2 _ PCoA status _ caption.pdf
- Supplementary figure 3 _ PCoA project _ caption.pdf
- Supplementary figure 4 _ DESeq2 _ caption.png
- Supplementary figure 5 _ Chr5 _ caption.png
- Supplementary figure 6 _ Chr11 _ caption.png
- Supplementary figure 7 _ Chr17 _ caption.png
- Supplementary figure 8 _ EXTRA non colon _ caption.png
- Supplementary figure 9 _ reverse consensus _ caption.pdf
- Supplementary figure 10_ first qPCR _ caption.pdf
- Supplementary figure 11_ gel second qPCR _ caption.jpg
- Supplementary figure 12_ third qPCR _ caption.pdf
